# Supplementary material for: Tungsten Disulfide Nanotube-Modified Conductive Paper-Based Chemiresistive Sensor for the Application in Volatile Organic Compounds’ Detection
Source: Sensors (Basel). 2021 Sep 12;21(18):6121. doi: 10.3390/s21186121 (PMC8472791; doi:10.3390/s21186121)
Supplement: Supplementary file 1 [file sensors-21-06121-s001.zip]

Archive with 1 entries (1 files):
- sensors-1309163-supplementary.pdf
